# Supplementary material for: Myopericarditis and leishmaniasis: a case report
Source: Eur Heart J Case Rep. 2026 May 5;10(5):ytag315. doi: 10.1093/ehjcr/ytag315 (PMC13187633; doi:10.1093/ehjcr/ytag315)
Supplement: ytag315_Supplementary_Data [file ytag315_supplementary_data.zip]

Archive with 8 entries (8 files):
- Video 1.mp4
- Video 2.mp4
- Video 3.mp4
- Video 4.mp4
- Video 5 .mp4
- Video 6.mp4
- video 7.mp4
- video 8.mp4
